# Supplementary material for: SEP-like genes of Gossypium hirsutum promote flowering via targeting different loci in a concentration-dependent manner
Source: Front Plant Sci. 2022 Dec 1;13:990221. doi: 10.3389/fpls.2022.990221 (PMC9752867; doi:10.3389/fpls.2022.990221)
Supplement: Supplementary Table 1 — Primer list. [file Table_1.xlsx]

## Sheet: Table S1
Table S1. Primer list.
	Primer name	Primer	Primer sequence (5'-3')
For qPCR	SOC1	Forward	AGCTGCAGAAAACGAGAAGCTCTCTG
		Reverse	GGGCTACTCTCTTCATCACCTCTTCC
	FT	Forward	CTTGGCAGGCAAACAGTGTATGCAC
		Reverse	GCCACTCTCCCTCTGACAATTGTAGA
	AGL24	Forward	GAGGCTTTGGAGACAGAGTCGGTGA
		Reverse	AGATGGAAGCCCAAGCTTCAGGGAA
	AP1	Forward	CATGGGTGGTCTGTATCAAGAAGAT
		Reverse	CATGCGGCGAAGCAGCCAAGGTT
	LFY	Forward	ATCGCTTGTCGTCATGGCTG
		Reverse	GCAACCGCATTGTTCCGCTC
	CO	Forward	TCAGGGACTCACTACAACGACAATGG
		Reverse	TTGGGTGTGAAGCTGTTGTGACACAT
	TUB2	Forward	ATCCGTGAAGAGTACCCAGAT
		Reverse	AAGAACCATGCACTCATCAGC
	GhSEP1	Forward	GTGGTGAGCAAAGTGTAGCATTCAC
		Reverse	GCCATCTGGTCTGAAGCAACAG
	GhSEP2	Forward	ACCTTACAATCGCCTCACAGC
		Reverse	CCCATTCACATTTTGGCTATGCAC
	GhSEP3.1	Forward	CATCCATTGGACTGCGAGCC
		Reverse	ATTCACACTCGGGCACCCG
	GhSEP4.1	Forward	CACCTCCTCCTCAGTCAGAGG
		Reverse	GTGCAAGTGCAGAGGCTGT
	GhSEP4.2	Forward	GGGAGCAAAGTGTTCCATGC
		Reverse	CCACTTGGTGCTGAAGTTGT
	GhAP1	Forward	GGAGCAAAACACCATGCTAGC
		Reverse	TCCCAAATGGCATGAGTAAATAG
	GhLFY	Forward	AATTCGAGGGTGGTGATGAT
		Reverse	CTCCGTTACGATGAAAGGGT
	GhFT	Forward	GGGATGATCTGAGGACCTTCT
		Reverse	CACCAGTTGTGGCTGGAATA
	GhSOC1	Forward	GGCGCATAGAGAACGATACA
		Reverse	TTTGTATGCCGCCTATAACG
	GhHis3	Forward	TCAAGACTGATTTGCGTTTCCA
		Reverse	GCGCAAAGGTTGGTGTCTTC
For gene cloning	GhSEP1	Forward	ATGGGGAGAGGAAGAGTAGAG
		Reverse	TTAGAGCATCCATCCAGGG
	GhSEP2	Forward	ATGGGGAGAGTTGTGTTGAAGAG
		Reverse	TTAAAGCATCCATCCTGGGAAATACC
	GhSEP3.1	Forward	ATGGGGAGAGGTAGGGTTG
		Reverse	TCATGGTAGCCATCCCGTC
	GhSEP4.1	Forward	ATGGGGAGAGGAAGAGTGGAGTTGA
		Reverse	TCAAAGCATCCAACCAGGGATGA
	GhSEP4.2	Forward	ATGGGCAGAGGAAAAGT
		Reverse	TTAAAGCATCCAATCAGGG
	GhAP1-A13	Forward	TTGAATTCATGGGGAGAGGTAGGGTTCAG
		Reverse	TTGGATCCTCATGCAGCAAAGCATCC
	GhSVP	Forward	TTCTCGAGCTATGGCAAGAGAGAAGATTCAG
		Reverse	TTCCCGGGCCCTAATTTCAAGGATGTAACGGA
	GhSOC1	Forward	TTCTCGAGCTATGGTGAGAGGCAAAATTCAG
		Reverse	TTCCCGGGGGAACAGCGGTTTTCCG
For VIGS	GhSEP1	Forward	GGTTTCAGCAATGTGGTCAATGGCCACAAA
		Reverse	GAAAGCTAGCAAGGACCATAATTTTAATAT
	GhSEP2	Forward	TTTCCCAGGATGGATGCTTTAATTATATAA
		Reverse	GATTAATTTCCTGAAAATAGAAGATGTAA
	GhSEP3.1	Forward	CTATGACACATAAAGGAAAATAGAAGCAA
		Reverse	CAGAGTTGGAATCCCTCTTACAAGCAAACAA
	GhSEP4.1	Forward	AATTCCATATTTTCTCATATAAACTGA
		Reverse	TTCTTCATCTCTCATATTAACTTAGATTTGA
	GhSEP4.2	Forward	GAAAATGCTTCAACACTAAGATCAACAT
		Reverse	TTAAAGCATCCAATCAGGGATGAATCCA
For ChIP assays	GhHis3-A13	Forward	CCCATCGAATTTCTCAGCAACC
		Reverse	CGGTACTCTTCTGGTACTTCCTG
	GhAP1-A04-1	Forward	GCCCTTTTAATAATTGCCATC
		Reverse	AGGAATGGTTCATTTTCTCAC
	GhAP1-A04-2	Forward	GATGGCTACTTTGATGGAAAT
		Reverse	GTAACAGTCTCATGCTCATC
	GhAP1-A04-3	Forward	AGGAGCCTGATTTGATTAACT
		Reverse	TTCAACAAATTTATCATGTCACG
	GhAP1-A04-4	Forward	GCACAGCACATATACATACAT
		Reverse	TTGTCTGTTGATCTTGTTTTCA
	GhAP1-A04-5	Forward	ATGCAGGTGAAAGAATTTAAGA
		Reverse	AAGTTAGACCATTTGAACATGAA
	GhAP1-A04-6	Forward	CCTAACCCTATGTTTATATGTTGT
		Reverse	CCTGGTAAATTAGCTAAACTTACT
	GhAP1-A04-7	Forward	CTTGATCGATGTACATGTTAAAGA
		Reverse	TTTCCATACTGAGTTACATGC
	GhAP1-A04-8	Forward	AATAGACTTAAGGCAAAGGTTG
		Reverse	AGTCCAAATCTTCTCCCATATA
	GhAP1-A04-9	Forward	CGGGTAACATTTCTTCTCTATC
		Reverse	AACTAGTGTTAATGGAACACG
	GhAP1-D04-1	Forward	GCTACTTCGATGGAAATTTGA
		Reverse	ACAACTCACTATGTAACAATCTC
	GhAP1-D04-2	Forward	ACCAAAACACAAATCCACTAAT
		Reverse	CTCCTGTTTCCCCTTATTATTT
	GhAP1-D04-3	Forward	CACACACACACATATCGTTT
		Reverse	CTTGTCTGTTGATCTTGTTTTC
	GhAP1-D04-4	Forward	CATGTTCAAATGGTCTAACTTTC
		Reverse	CATAGGGTTAGGTATTTTTTTCTT
	GhAP1-D04-5	Forward	TAGTTCAAGAAACTCCCACA
		Reverse	GAACAGGTAAAAGCTCAACTA
	GhAP1-D04-6	Forward	CAGGCACTATATGGGAGAA
		Reverse	CCTTCTCCTGTCAAAACAAAT
	GhAP1-A13-1	Forward	GTGTCAAAAAGAGCAAATATGATC
		Reverse	TTACGAACCTCGATCGTTATA
	GhAP1-A13-2	Forward	TGGTGATTAATTCACACACTTAT
		Reverse	CCCATATCAATATGCACCAAT
	GhAP1-A13-3	Forward	GTGCATGTTTTCTCAGATATACT
		Reverse	GTTGATCTTGTTCTCAATCCT
	GhAP1-A13-4	Forward	ATTTGTGATTCAAGTTCTTCAGT
		Reverse	GTGTTCAATTTTCCTTCATTTCA
	GhAP1-D13-1	Forward	AGCGTTGAGAACAAAGAAATT
		Reverse	TGGTGACTAATTCACATACTTATC
	GhAP1-D13-2	Forward	AGTGACCAAATAGGACAAAC
		Reverse	GGTGAGATTAGATACTATAGCGA
	GhAP1-D13-3	Forward	CTCTACAATTTGTGATTCAAGTTCTTCAGT
		Reverse	CATAAAGCCTAATCCAAAGTGT
	GhAP1-D13-4	Forward	TTGATTTCGACCTCTTTCAG
		Reverse	GGCTTCATAGTTCATATGCAA
	GhAP1-D13-5	Forward	TTGCAAATAGCAGTTTGACA
		Reverse	ACTAAGAGTCTCTCATTGGAA
	GhAP1-D13-6	Forward	TGTGAAATTCAAATCCCAACA
		Reverse	ATGCCAAGACAGGTTATTTG
	GhLFY-A07-1	Forward	ATTAATCAACCTAGAGTCAGTTG
		Reverse	AACAATACCCATGAAAGAATCC
	GhLFY-A07-2	Forward	CTAGGAAAGGATTGAAGAAAGG
		Reverse	CATGGTCTGATTTTCATTTGAAC
	GhLFY-A07-3	Forward	TGTGTCATCATGTGTATAAACTT
		Reverse	GCATCCATGTTGAACTTGATA
	GhLFY-A07-4	Forward	TCCGTCACACATAAAAACATTTA
		Reverse	ATCCGCTTTAATCTTCAAAGTT
	GhLFY-A07-5	Forward	GAGACATCAAATCTTATATGGCA
		Reverse	GCTTCAACATATTCTCAGTACAT
	GhLFY-D07-1	Forward	TGGGAACGATATATTTGTTCAC
		Reverse	CCTTTAAGTGTTGATGATCACA
	GhLFY-D07-2	Forward	TATTTATTATATTCGGGCCGTG
		Reverse	GTAAAAATATACGCCCGAAATATG
	GhLFY-D07-3	Forward	ATACAGGCAAGATATCAAGGA
		Reverse	ATTTGAACCATCATTCTTTTGC
	GhLFY-D07-4	Forward	CTTTATATCAATCGGCAGCTT
		Reverse	GTATAGTACCTGATTCCATAAGC
	GhLFY-D07-5	Forward	CACACGCATCATGAATGTAT
		Reverse	ATTTCAAGCTAACAAAGTTTGAC
	GhLFY-D07-6	Forward	AATGCCAATCGACTGTTTTATTA
		Reverse	TTTATAGAGGAGAATGCGAGT

## Sheet: Table S2
Table S2. List of the proteins used in phylogenetic tree.
Species	Proteins	NCBI Accession Number
Arabidopsis thaliana	AtSEP1	NP 568332
	AtSEP2	NP 186880
	AtSEP3	NP 564214
	AtSEP4	NP 178466
Oryza sativa	OsMADS1	AAA66187
	OsMADS5	AAB71434
	OsMADS7	AAC49816
	OsMADS8	AAC49817
	OsMADS34	BAA81882
Petunia hybrid	FBP2	Q03489
	FBP4	AAK21247
	FBP5	AAK21248
	FBP9	AAK21249
	FBP23	AAK21254
	PMADS12	AAQ72498
Phalaenopsis equestris	PeSEP1	AHW52536
	PeSEP2	AHW52537
	PeSEP3	AHW52538
	PeSEP4	AHW52539
Vitis vinifera	VvSEP1	AF3736011
	VvSEP2	XP 002263039
	VvSEP3	AF3736031
	VvSEP4	XP 002263410
Zea mays	ZmM6	NP_001105153
	ZmM8	XP_008660401
	ZmM14	NM_001301508
	ZmM24	NP_001105149
	ZmM27	NP_001105525
	ZmM31	NP_001105150
	ZmMADS9	NP_001171336
Nelumbo nucifera	NnMADS7-1	XP_019053922.1﻿
	NnMADS7-2	XP_019053923.1
	NnMADS8	XP_010257958.1
	NnMADS14	XP_010250667.1﻿
Platanus acerifolia	PaSEP1.1	AMA97168.1
	PaSEP1.2	AMA97169.1
	PaSEP1.3	AMA97170.1
	PaSEP3.1	AMA97171.1
	PaSEP3.2	AMA97172.1
Gossypium hirsutum	GhSEP1A	Ghir_A07G019150.1
	GhSEP1D	Ghir_D07G019510.1
	GhSEP2A	Ghir_A09G025850.1
	GhSEP2D	Ghir_D09G024990.1
	GhSEP3.1A	Ghir_A03G012840.1
	GhSEP3.1D	Ghir_D02G015290.1
	GhSEP3.2A	Ghir_A04G015290.1
	GhSEP3.2D	Ghir_D04G020140.1
	GhSEP4.1A	Ghir_A13G007940.1
	GhSEP4.1D	Ghir_D13G008810.1
	GhSEP4.2A	Ghir_A04G015830.1
	GhSEP4.2D	Ghir_D04G020640.1
Gossypium barbadense	GbSEP1A	Gbar_A07G019030.1
	GbSEP1D	Gbar_D07G019640.1
	GbSEP2A	Gbar_A09G026070.1
	GbSEP2D	Gbar_D09G025670.1
	GbSEP3.1A	Gbar_A03G012990.1
	GbSEP3.1D	Gbar_D02G015880.1
	GbSEP3.2A	Gbar_A04G015150.1
	GbSEP3.2D	Gbar_D04G019990.1
	GbSEP4.1A	Gbar_A13G008240.1
	GbSEP4.1D	Gbar_D13G008690.1
	GbSEP4.2A	Gbar_A04G015710.1
	GbSEP4.2D	Gbar_D04G020520.1
Gossypium raimondii	GrSEP1	Grai_07G006900.1
	GrSEP2	Grai_09G028850.1
	GrSEP3.1	Grai_03G018610.1
	GrSEP3.2	Grai_04G000780.1
	GrSEP4.1	Grai_13G010440.1
	GrSEP4.2	Grai_04G000250.1
Gossypium arboretum	GaSEP1	Garb_07G006870.1
	GaSEP2	Garb_09G029480.1
	GaSEP3.1	Garb_03G011110.1
	GaSEP3.2	Garb_04G024130.1
	GaSEP4.1	Garb_13G010380.1
	GaSEP4.2	Garb_04G024670.1

## Sheet: Table S3
Table S3. List of SEP-like genes in G. hirsutum.
	Gene ID
Gene rename	NDM8HEBAU	HAU	NAU	JGI	CRI	WHU	ZJI
GhSEP1A	GhM_A07G2296.1	Ghir_A07G019150.1	Gh_A07G1615.1	-	Gh_A07G198200.1	Ghi_A07G10871	GH_A07G1992
GhSEP1D	GhM_D07G2229.1	Ghir_D07G019510.1	Gh_D07G1814.1	Gohir.D07G186700.1	-	Ghi_D07G10251	GH_D07G1990
GhSEP2A	GhM_A09G2968.1	Ghir_A09G025850.1	Gh_A09G2157.1	Gohir.A09G243700.1	Gh_A09G270800.1	Ghi_A09G15196	GH_A09G2653
GhSEP2D	GhM_D09G2827.1	Ghir_D09G024990.1	Gh_D09G2362.1	Gohir.D09G244400.1	Gh_D09G259800.1	-	GH_D09G2575
GhSEP3.1A	GhM_A03G1539.1	Ghir_A03G012840.1	Gh_A03G1085.1	Gohir.A03G124900.1	Gh_A03G134900.1	Ghi_A03G07741	GH_A03G1339
GhSEP3.1D	GhM_D02G1754.1	Ghir_D02G015290.1	Gh_D02G1502.1	Gohir.D02G147300.1	Gh_D02G165600.1	Ghi_D02G08201	GH_D02G1615
GhSEP3.2A	GhM_A04G1845.1	Ghir_A04G015290.1	-	-	Gh_A04G164800.1	Ghi_A04G07836	GH_A04G1696
GhSEP3.2D	GhM_D04G2317.1	Ghir_D04G020140.1	-	Gohir.D04G185300.1	Gh_D04G211600.1	Ghi_D04G10551	-
GhSEP4.1A	GhM_A13G0959.1	Ghir_A13G007940.1	-	Gohir.A13G084600.1	Gh_A13G085800.1	Ghi_A13G04461	GH_A13G0851
GhSEP4.1D	GhM_D13G0964.1	Ghir_D13G008810.1	Gh_D13G0877.1	Gohir.D13G084300.1	Gh_D13G092900.1	Ghi_D13G04611	GH_D13G0873
GhSEP4.2A	GhM_A04G1905.1	Ghir_A04G015830.1	Gh_A04G1265.1	Gohir.A04G145900.1	Gh_A04G170400.1	Ghi_A04G08096	GH_A04G1751
GhSEP4.2D	GhM_D04G2375.1	Ghir_D04G020640.1	Gh_D04G1892.1	Gohir.D04G190300.1	Gh_D04G216500.1	Ghi_D04G10811	-

## Sheet: Table S4
Table S4. Sequence similarity of SEP-like genes in G. hirsutum.
Identity (%)	GhSEP1A	GhSEP1D	GhSEP2A	GhSEP2D	GhSEP3.1D	GhSEP3.1A	GhSEP3.2A	GhSEP3.2D	GhSEP4.1D	GhSEP4.1A	GhSEP4.2D	GhSEP4.2A
GhSEP1A	100
GhSEP1D	97.95	100
GhSEP2A	65.59	65.59	100
GhSEP2D	63.97	63.97	95.55	100
GhSEP3.1D	63.97	62.75	60.56	58.96	100
GhSEP3.1A	63.97	62.75	60.96	59.36	99.18	100
GhSEP3.2A	64.4	63.6	58.8	58	89.43	89.02	100
GhSEP3.2D	64.4	63.6	58.8	58	89.43	89.02	100	100
GhSEP4.1D	61.79	62.6	59.27	57.49	55.47	55.06	53.6	53.6	100
GhSEP4.1A	62.6	63.41	59.68	57.89	55.87	55.47	54	54	98.36	100
GhSEP4.2D	56.56	56.97	53.44	53.04	52.46	51.64	53.97	53.97	68.44	68.85	100
GhSEP4.2A	59.02	59.84	55.87	55.47	53.41	53.01	53.04	53.04	74.29	74.69	90.79	100
Note:DNAMAN software was used to compare homology between protein sequences.
